# Supplementary material for: Occurrence and Correlates of Vitamin D and Iron Deficiency in Children with Autism Spectrum Disorder
Source: Nutrients. 2025 Aug 23;17(17):2738. doi: 10.3390/nu17172738 (PMC12429854; doi:10.3390/nu17172738)
Supplement: Supplementary file 1 [file nutrients-17-02738-s001.zip]

Archive with 1 entries (1 files):
- nutrients-3800184-supplementary.pdf
